# Supplementary material for: Combined Pharmacological Conditioning of Endothelial Cells for Improved Vascular Graft Endothelialization
Source: Int J Mol Sci. 2025 Jul 25;26(15):7183. doi: 10.3390/ijms26157183 (PMC12346220; doi:10.3390/ijms26157183)
Supplement: Supplementary file 1 [file ijms-26-07183-s001.zip]

Archive with 1 entries (1 files):
- ijms-3699628-supplementary.pdf
